# Supplementary material for: Teriflunomide Preserves Neuronal Activity and Protects Mitochondria in Brain Slices Exposed to Oxidative Stress
Source: Int J Mol Sci. 2022 Jan 28;23(3):1538. doi: 10.3390/ijms23031538 (PMC8835718; doi:10.3390/ijms23031538)
Supplement: Supplementary file 1 [file ijms-23-01538-s001.zip]

Archive with 2 entries (2 files):
- Supplementary video-S1_C11.mp4
- Supplementary video-S2_C11.mp4
